# Supplementary material for: Ketoprofen-Based Polymer-Drug Nanoparticles Provide Anti-Inflammatory Properties to HA/Collagen Hydrogels
Source: J Funct Biomater. 2023 Mar 17;14(3):160. doi: 10.3390/jfb14030160 (PMC10059015; doi:10.3390/jfb14030160)
Supplement: Supplementary file 1 [file jfb-14-00160-s001.zip]

Archive with 1 entries (1 files):
- jfb-2251944-supplementary.pdf
